# Supplementary material for: MoS2-Nanoflower and Nanodiamond Co-Engineered Surface Plasmon Resonance for Biosensing
Source: Biosensors (Basel). 2023 Apr 28;13(5):506. doi: 10.3390/bios13050506 (PMC10216570; doi:10.3390/bios13050506)
Supplement: Supplementary file 1 [file biosensors-13-00506-s001.zip]

Archive with 1 entries (1 files):
- biosensors-2300140-supplementary.pdf
